# Supplementary material for: A nomogram for predicting severe adenovirus pneumonia in children
Source: Front Pediatr. 2023 Mar 1;11:1122589. doi: 10.3389/fped.2023.1122589 (PMC10014818; doi:10.3389/fped.2023.1122589)
Supplement: Supplementary file 1 [file Datasheet1.csv]

id	outcome	sex	fever	Chest radiograph Chest radiograph pneumonia	Basis of complications	age	RR	fever days	WBC	N%	Neutrophils (�� 109/L)	L%	CRP	ALT	AST	LDH
1	0	1	1	0	1	1.67	28	4	3.82	50.8	1.94	49.2	13	41	41	504
2	0	2	1	0	0	4.75	23	9	9.25	44.8	4.14	55.2	8	29	43	489
3	0	2	1	0	0	3.58	25	15	12.7	49.4	6.27	50.6	17	24	39	485
4	0	1	1	0	0	2	28	5	9.22	36.3	3.35	63.7	8	12	33	307
5	0	2	1	0	0	2.67	24	6	10.74	45.6	4.9	54.4	10	12	23	321
6	0	2	1	0	0	2.67	18	11	17.01	47.3	8.05	52.7	38	11	23	274
7	0	2	0	0	1	2.42	32	1	7.97	23.7	1.89	76.3	8	16	33	381
8	0	1	1	0	0	6.92	26	2	8.82	63.1	5.57	36.9	8	13	25	275
9	0	2	1	1	0	3.83	19	4	7.57	33.2	2.51	66.8	8	34	25	200
10	0	2	0	0	0	1.33	34	3	10.02	43.5	4.36	56.5	8	19	39	362
11	0	2	1	1	0	3.92	23	9	3.17	38.5	1.22	61.5	19	20	23	349
12	0	1	1	0	1	1.17	28	1	9.35	67.6	6.32	32.4	5	32	34	256
13	0	1	1	0	0	7.17	23	5	5.5	39.7	2.18	60.3	8	34	24	280
14	0	2	1	0	0	3.67	25	8	2.74	46	1.26	54	8	19	23	300
15	0	2	1	0	0	3.83	28	9	9.8	58.7	5.75	41.3	15	24	35	326
16	0	1	1	0	0	1.25	24	15	12.07	36.2	4.37	63.8	8	25	46	535
17	0	2	1	0	0	3.83	18	5	6.62	60.7	4.02	39.3	10	45	48	396
18	0	2	1	0	0	3.08	32	10	8.33	35.8	2.98	64.2	8	24	42	580
19	0	1	0	0	0	0.75	26	9	6.77	63.8	4.32	36.2	21	35	45	362
20	0	1	1	0	1	3.83	28	4	10	68.2	6.82	31.8	8	62	54
21	0	1	0	0	0	5.25	34	7	17.23	73.2	12.61	26.8	23	45	35	407
22	0	1	1	0	1	3.83	23	16	10.58	51.6	5.46	48.4	8	25	43	346
23	0	1	1	0	0	3	28	11	19.2	60.9	11.69	39.1	55	45	75	301
24	0	2	1	0	0	3.67	23	9	2.74	46	1.26	54	8	35	56	300
25	0	1	1	1	1	5.83	25	12	9.39	86.9	8.16	13.1	35	56	54	1138
26	0	2	1	1	1	9.33	28	10	7.11	58.1	4.13	41.9	8	71	64	359
27	0	1	0	0	0	1.67	24	11	12.6	34.8	4.38	65.2		46	43	290
28	0	2	1	0	1	4	18	14	4.55	42.7	1.94	57.3	12	34	56	1185
29	0	2	1	0	0	3.83	32	14	16.54	56.8	9.39	43.2	8	36	46	386
30	0	1	1	0	0	0.58	26	9	7.58	43.4	3.29	56.6	8
31	0	1	1	1	0	5.25	26	2	17.85	78.2	13.96	21.8	17	56	46	305
32	0	1	1	0	0	7.08	34	6	5.91	54	3.19	46	8	35	45
33	0	1	1	0	0	4.17	23	4	5.52	32.3	1.78	67.7	8	26	43	287
34	0	2	1	0	0	4.42	28	10	11.21	73.2	8.21	26.8	15	54	35	502
35	0	2	1	0	0	4.58	23	15	19.44	54.6	10.61	45.4	8	60	50	361
36	0	2	1	0	0	7.33	25	12	6.1	45.9	2.8	54.1	17
37	0	2	0	0	0	3.83	28	0	10.03	39.3	3.94	60.7	8	67	45	387
38	0	2	1	0	1	2.25	24	0	7.52	29.7	2.23	70.3	8	60	50
39	0	2	1	0	0	6.33	18	6	9.64	57.7	5.56	42.3	35	48	50	436
40	0	2	1	0	1	4.17	32	8	6.07	58.4	3.54	41.6	26	35	41	382
41	0	1	1	0	0	2.08	26	9	6.64	32.7	2.17	67.3	20	45	43	445
42	0	2	1	0	1	1.25	19	8	7.32	20.5	1.5	79.5	14	54	48	590
43	0	2	0	0	0	1.17	34	0	5.39	21.1	1.14	78.9	8	38	41
44	0	1	1	0	0	0.75	23	3	19.86	47.1	9.35	52.9	14	53	48
45	0	1	1	0	1	1.17	28	10	10.09	50.8	5.13	49.2	8	45	46	286
46	0	2	1	0	0	6.42	23	12	6.5	70.3	4.57	29.7	8	35	45	289
47	0	2	0	0	0	6.58	25	7	9.11	67.5	6.15	32.5	10	65	45	240
48	0	1	1	0	0	2.25	28	13	7.6	52.1	3.96	47.9		35	54	369
49	0	2	1	1	0	2.58	24	10	10.9	33	3.6	67	8	42	65	806
50	0	2	1	0	1	1.33	18	11	16.37	68.8	11.26	31.2	44	19	25	291
51	0	1	0	1	0	11.25	32	10	7.99	46.9	3.75	53.1	8	65	46
52	0	2	1	0	0	1.42	26	15	10.72	48	5.15	52	16	19	45	594
53	0	2	1	0	0	0.75	19	10	14.02	26.4	3.7	73.6	2.2	37	91	772
54	0	1	1	0	0	2.75	34	13	7.59	47.9	3.64	52.1	8	45	52	566
55	0	2	0	0	0	1.25	23	7	10.55	38.4	4.05	61.6	26	39	89	734
56	0	1	1	0	0	3.08	28	12	5.07	61.8	3.13	38.2	18	45	26	441
57	0	1	1	0	1	3.75	23	9	4	51.9	2.08	48.1	11	200	193	1439
58	0	2	1	0	0	2.92	25	7	12.23	31	3.79	69	8	34	79	729
59	0	2	0	0	1	0.5	28	6	8.8	36.3	3.19	63.7	8	19	46	380
60	0	1	0	0	0	0.5	24	0	8.67	34.1	2.96	65.9	20		47
61	0	1	1	0	1	0.5	18	4	15.59	65.1	10.15	34.9	10	118	254	1722
62	0	1	1	0	0	3	32	4	13.76	76.2	10.49	23.8	31	31	17	358
63	0	1	1	0	0	1	26	5	2.92	27.8	0.81	72.2	8	98	33	1096
64	0	2	1	0	0	5	19	6	13.38	68.4	9.15	31.6	61	31	43	401
65	0	1	1	0	0	1.2	34	2	5.76	52.2	3.01	47.8	8	25	11	375
66	0	2	1	0	0	1	23	3	8.32	27.6	2.3	72.4	8	23	32	317
67	0	1	1	0	0	3	28	6	5.86	39.1	2.29	60.9	8	46	19	250
68	0	1	1	1	0	2.86	23	8	9.18	69.6	6.39	30.4	23	28	8	349
69	0	2	0	0	0	5.16	25	4	15.47	69.5	10.75	30.5	8	18	14	313
70	0	2	1	0	0	3.49	28	5	11.48	73.1	8.39	26.9	72	107	133	1185
71	0	2	1	0	0	7.66	24	3	15.58	70.8	11.03	29.2	54	38	83	703
72	0	2	0	0	0	6.01	18	10	6.71	45.1	3.03	54.9	30	148	376	489
73	0	2	0	1	0	6.9	32	8	9.32	45.9	4.28	54.1	8	22	13	338
74	0	1	1	0	0	1.82	26	12	20.21	74.3	15.02	25.7	37	37	16	565
75	0	1	1	1	0	6.64	19	6	3.35	47.8	1.6	52.2	8	17	12	203
76	0	1	1	1	0	1.42	34	4	12.2	55.3	6.75	44.7	8	15	340
77	0	1	0	0	0	1.5	23	9	12.58	53.1	6.68	46.9	8	16	389	95
78	0	1	0	0	0	4	28	6	7.03	58.3	4.1	41.7	8	13	200	53
79	0	2	1	1	0	4	23	8	9.67	51.9	5.02	48.1	18	12	375	55
80	0	1	1	1	0	3	25	3	6.46	64.2	4.15	35.8	160	41	1120	104
81	0	2	1	0	0	0.75	28	6	11.57	12.7	1.47	87.3	8	75	1029	93
82	0	1	1	1	0	7	24	14	16.43	71.1	11.68	28.9	28
83	0	2	1	0	0	3	18	5	10.36	57.4	5.95	42.6	17	22	937	117
84	0	1	1	0	1	1.33	32	3	11.44	23.4	2.68	76.6	8	47	16
85	0	1	1	0	0	0.58	26	7	5.39	31.9	1.72	68.1	8	37	22
86	0	1	1	0	0	1.25	19	5	9.15	37.9	3.47	62.1	18	29	13	294
87	0	1	1	0	0	1.58	34	6	10.2	13.1	1.34	86.9	8	45	36	244
88	0	1	1	0	1	1.33	23	3	17.36	74.7	12.97	25.3	8	28	32	229
89	0	1	1	1	0	0.42	28	5	3.45	64.9	2.24	35.1	17	52	19	607
90	0	1	1	0	0	3	23	5	9.65	66.7	6.44	33.3	8	35	10	470
91	0	1	1	1	0	2.5	25	6	7.49	76.6	5.74	19.8	23	162	80	390
92	0	1	1	0	0	4.83	28	8	4.92	25.4	1.25	63.4	8	13	31	398
93	0	1	1	1	0	1	24	5	6.55	35.1	2.3	51.8	8	25	28	389
94	0	2	1	0	1	3.92	18	4	19.18	56.3	10.8	34.5	8	15	15	350
95	0	1	1	1	0	4.92	32	10	4.48	51.5	2.31	42.9	63	25	71	873
96	0	2	1	0	0	1.42	26	6	4.94	67.6	3.34	27.9	8	65	72	769
97	0	2	1	0	1	2.92	19	9	5.08	51.4	2.61	43.9	52
98	0	1	0	0	1	2	34	6	2.79	47.3	1.32	49.5	8	45	52	560
99	0	1	1	0	1	1.92	23	20	22.62	51.5	11.65	32.4	35	50	28	416
100	0	1	1	1	1	2.42	21	9	9.99	75.4	7.53	12.1	22	45	35	316
101	0	1	1	1	1	1.42	28	17	7.06	86.2	6.09	10.1	98	43	98	992
102	0	1	0	0	1	0.5	32	13	5.57	56	3.12	33.2	3.3	52	53	539
103	1	2	1	0	1	1.92	32	4	5.98	34.4	2.06	54.2	35	48	44	254
104	1	1	1	1	1	4.17	26	4	14.08	55.5	7.81	31	8	300	126	799
105	1	1	1	1	1	3.92	40	10	12.03	75.6	9.09	13.5	62	59	48	593
106	1	1	1	0	0	1.08	21	9	6.07	64.5	3.92	24.1	8	78	64	826
107	1	1	1	0	1	0.75	23	14	12.29	65.1	8	30.7	8	115	121	1477
108	1	2	1	1	1	3	42	22	5.99	59.4	3.56	32.4	125			328
109	1	1	1	0	0	0.33	32	5	7.12	41.9	2.98	49.4	8	45	46	353
110	1	2	1	0	1	1.5	32	7	21.58	77.8	16.79	18.9	54	125	156	1330
111	1	1	1	0	0	3.92	26	15	10.04	83.8	8.41	11.4	8
112	1	1	1	0	0	1.42	25	11	6.25	39.2	2.45	53.4	39	57	73	790
113	1	2	1	1	0	2	36	11	3.58	32.2	1.15	51.1	8	61	147	1192
114	1	1	1	1	1	4	23	10	7.08	50	3.54	44.1	11	88	395	1790
115	1	1	1	0	1	1.17	32	12	10.23		0		11	69	120	1244
116	1	2	1	1	1	3	32	20	7.96	67.5	5.37	20.2	36			422
117	1	2	1	1	1	1.25	32	11	2.52	58.8	1.48	32.5	50	47	85	1297
118	1	2	1	0	1	0.58	26	16	22.84	77.2	17.63	18.5	13	41	122	1713
119	1	2	1	0	0	2.67	25	13	5.14		0		17			443
120	1	1	1	0	1	1.5	21	10	15.28	57.7	8.82	33.6	20	51	41	420
121	1	1	1	1	1	6.25	47	9	2.86	60.9	1.74	36.7	94	157	327	1753
122	1	1	0	0	1	0.58	32	3	16.55	48.7	8.06	39.5	8	36	46	463
123	1	2	1	1	0	3	32	10	4.13	56.6	2.34	38.3	18	28	55	876
124	1	1	1	1	0	2	32	10	7.5	75.5	5.66	21.3	8	27	66	895
125	1	1	1	0	1	1.83	26	12	5.8	70.8	4.11		24	26	108
126	1	1	1	1	0	5.42	25	6	23.13	66.9	15.47	21.3	8
127	1	2	1	1	0	5.33	34	10	8.85	83.4	7.38	11	17	48	35	885
128	1	2	0	0	1	0.25	48	7	14.05	57.9	8.13	30	8	45	56	371
129	1	2	1	0	0	0.5	32	7	8	47.7	3.82	39.4	13	49	52	437
130	1	1	1	0	1	0.92	21	9	11.47	72.5	8.32	22.8	31	10	64	734
131	1	1	1	1	1	2	25	15	4.05	70.1	2.84	26.7	14	77	239	2367
132	1	1	1	0	0	1.33	28	16	22.44	75.9	17.03	17.4	56	46	36	465
